# Supplementary material for: Occurrence of Motor Complications and Gait Problems After Introduction of Medical Treatment in Parkinson's Disease
Source: Parkinsons Dis. 2025 Nov 7;2025:8857969. doi: 10.1155/padi/8857969 (PMC12618128; doi:10.1155/padi/8857969)
Supplement: Supporting Information — Additional supporting information can be found online in the Supporting Information section. [file 8857969.f1.zip]

Archive with 3 entries (3 files):
- Osaki-2nd Parkinson&apos;s D SupFig1.pptx
- Osaki-2nd-Parkinson&apos;s D SupTabs.docx
- STROBE-checklist-v4-cross-sectional Osaki.doc
